# Supplementary material for: Follistatin Mitigates Atherosclerosis Through Activation of Arginine Metabolism and Adipose Browning
Source: Cells. 2026 Jul 2;15(13):1205. doi: 10.3390/cells15131205 (PMC13360072; doi:10.3390/cells15131205)
Supplement: Supplementary file 1 [file cells-15-01205-s001.zip]

Archive with 1 entries (1 files):
- cells-4328335-supplementary.pdf
